# Supplementary material for: Comparison of simulation and predictive efficacy for hemorrhagic fever with renal syndrome incidence in mainland China based on five time series models
Source: Front Public Health. 2024 Feb 29;12:1365942. doi: 10.3389/fpubh.2024.1365942 (PMC10941340; doi:10.3389/fpubh.2024.1365942)
Supplement: Supplementary file 1 [file Table_1.xlsx]

## Sheet: Sheet1
Table S1 The calculated AIC and BIC values for all ARIMA models
ARIMA models(s=12)	AIC	BIC	AIC+BIC
ARIMA(2,1,2,)(3,1,3)	1876.1	1908.6	3784.7
ARIMA(3,1,2,)(3,1,3)	1878.2	1913.6	3791.8
ARIMA(3,1,3,)(3,1,3)	1879.2	1917.6	3796.8
ARIMA(2,1,1,)(3,1,3)	1887.3	1916.8	3804.1
ARIMA(3,1,1,)(2,1,3)	1899.2	1928.7	3827.9
ARIMA(2,1,1,)(2,1,3)	1900.9	1927.4	3828.2
ARIMA(0,1,2,)(3,1,3)	1901.7	1928.3	3830
ARIMA(2,1,2,)(2,1,3)	1901.6	1931	3832.6
ARIMA(3,1,2,)(2,1,3)	1901.1	1933.6	3834.7
ARIMA(0,1,3,)(2,1,3)	1905.8	1932.4	3838.2
ARIMA(2,1,1,)(3,1,2)	1905.9	1932.4	3838.3
ARIMA(3,1,1,)(3,1,1)	1906.1	1932.6	3838.7
ARIMA(2,1,3,)(2,1,3)	1903.4	1935.9	3839.3
ARIMA(2,1,1,)(3,1,1)	1908.1	1931.7	3839.8
ARIMA(2,1,2,)(3,1,2)	1905.7	1935.2	3840.9
ARIMA(2,1,1,)(2,1,2)	1909.8	1933.3	3843.1
ARIMA(2,1,3,)(3,1,3)	1903.9	1939.3	3843.3
ARIMA(3,1,2,)(2,1,2)	1906.9	1936.4	3843.4
ARIMA(1,1,3,)(2,1,3)	1907	1936.5	3843.5
ARIMA(3,1,1,)(3,1,2)	1907.1	1936.6	3843.8
ARIMA(3,1,2,)(3,1,2)	1906.1	1938.5	3844.6
ARIMA(3,1,1,)(2,1,2)	1909.2	1935.8	3845
ARIMA(3,1,2,)(3,1,1)	1909.1	1938.6	3847.7
ARIMA(2,1,1,)(2,1,1)	1913.8	1934.4	3848.2
ARIMA(2,1,1,)(2,1,0)	1915.6	1933.3	3849
ARIMA(0,1,2,)(2,1,3)	1912.8	1936.4	3849.3
ARIMA(3,1,1,)(2,1,1)	1912.9	1936.5	3849.3
ARIMA(3,1,1,)(3,1,3)	1908.7	1941.1	3849.8
ARIMA(3,1,2,)(1,1,3)	1910.2	1939.6	3849.8
ARIMA(2,1,2,)(2,1,2)	1911.7	1938.2	3849.9
ARIMA(2,1,2,)(2,1,1)	1913.2	1936.8	3850.1
ARIMA(3,1,3,)(2,1,2)	1908.8	1941.2	3850.1
ARIMA(3,1,1,)(2,1,0)	1914.9	1935.5	3850.4
ARIMA(3,1,3,)(3,1,2)	1907.5	1942.9	3850.4
ARIMA(0,1,3,)(3,1,3)	1912.1	1941.6	3853.6
ARIMA(3,1,1,)(1,1,1)	1916.7	1937.3	3854
ARIMA(2,1,2,)(2,1,0)	1917.5	1938.1	3855.5
ARIMA(1,1,2,)(2,1,3)	1914.6	1941.2	3855.8
ARIMA(3,1,2,)(2,1,0)	1916.1	1939.7	3855.8
ARIMA(3,1,2,)(2,1,1)	1914.6	1941.2	3855.8
ARIMA(2,1,1,)(3,1,0)	1917.6	1938.3	3855.9
ARIMA(3,1,3,)(2,1,0)	1914.7	1941.3	3856
ARIMA(3,1,3,)(1,1,3)	1912	1944.5	3856.5
ARIMA(2,1,3,)(2,1,2)	1913.6	1943.1	3856.8
ARIMA(3,1,1,)(3,1,0)	1916.7	1940.3	3857
ARIMA(2,1,3,)(2,1,1)	1915.6	1942.2	3857.8
ARIMA(1,1,2,)(3,1,2)	1915.8	1942.4	3858.2
ARIMA(3,1,1,)(1,1,2)	1917.4	1941	3858.4
ARIMA(1,1,3,)(3,1,1)	1916	1942.6	3858.6
ARIMA(0,1,1,)(2,1,3)	1919.1	1939.7	3858.8
ARIMA(3,1,1,)(1,1,3)	1916.1	1942.7	3858.8
ARIMA(0,1,3,)(2,1,0)	1920.6	1938.3	3859
ARIMA(2,1,1,)(1,1,1)	1920.9	1938.6	3859.5
ARIMA(2,1,3,)(2,1,0)	1918.3	1941.9	3860.2
ARIMA(3,1,2,)(1,1,1)	1918.5	1942.1	3860.6
ARIMA(3,1,2,)(1,1,2)	1917	1943.6	3860.6
ARIMA(2,1,2,)(1,1,1)	1920.7	1941.4	3862.1
ARIMA(2,1,2,)(3,1,0)	1919.3	1942.9	3862.2
ARIMA(3,1,3,)(2,1,1)	1916.4	1945.9	3862.2
ARIMA(3,1,3,)(2,1,3)	1913.4	1948.8	3862.3
ARIMA(1,1,3,)(2,1,2)	1917.9	1944.5	3862.4
ARIMA(3,1,2,)(3,1,0)	1917.9	1944.5	3862.4
ARIMA(1,1,2,)(3,1,3)	1916.5	1946	3862.5
ARIMA(3,1,3,)(3,1,0)	1916.6	1946.1	3862.7
ARIMA(0,1,3,)(2,1,2)	1919.6	1943.2	3862.8
ARIMA(0,1,2,)(3,1,2)	1919.7	1943.3	3862.9
ARIMA(1,1,1,)(2,1,3)	1919.9	1943.5	3863.5
ARIMA(1,1,3,)(3,1,3)	1915.8	1948.2	3864
ARIMA(0,1,3,)(3,1,0)	1921.8	1942.4	3864.2
ARIMA(1,1,3,)(2,1,1)	1920.3	1943.9	3864.2
ARIMA(1,1,3,)(2,1,0)	1921.9	1942.5	3864.4
ARIMA(2,1,1,)(1,1,2)	1922.4	1943.1	3865.5
ARIMA(3,1,3,)(3,1,1)	1916.6	1949	3865.6
ARIMA(0,1,3,)(2,1,1)	1922.5	1943.2	3865.7
ARIMA(2,1,3,)(3,1,0)	1920.1	1946.7	3866.8
ARIMA(1,1,3,)(3,1,2)	1918.9	1948.4	3867.2
ARIMA(3,1,3,)(1,1,2)	1919.2	1948.6	3867.8
ARIMA(2,1,3,)(1,1,1)	1922.1	1945.7	3867.9
ARIMA(3,1,3,)(1,1,1)	1920.7	1947.3	3868
ARIMA(2,1,1,)(1,1,3)	1922.3	1945.9	3868.2
ARIMA(0,1,3,)(3,1,2)	1920.9	1947.5	3868.4
ARIMA(1,1,3,)(3,1,0)	1923.2	1946.8	3870.1
ARIMA(0,1,3,)(3,1,1)	1923.5	1947.1	3870.5
ARIMA(0,1,2,)(2,1,2)	1925.2	1945.8	3871
ARIMA(2,1,2,)(3,1,1)	1923.6	1950.2	3873.8
ARIMA(0,1,3,)(1,1,3)	1925.3	1948.9	3874.2
ARIMA(0,1,1,)(3,1,3)	1925.4	1949	3874.4
ARIMA(1,1,2,)(2,1,0)	1928.5	1946.2	3874.6
ARIMA(2,1,3,)(1,1,2)	1924.1	1950.6	3874.7
ARIMA(0,1,2,)(2,1,0)	1930.7	1945.5	3876.2
ARIMA(0,1,1,)(3,1,2)	1928	1948.6	3876.6
ARIMA(0,1,3,)(1,1,1)	1930.1	1947.8	3877.9
ARIMA(1,1,2,)(1,1,3)	1927.4	1951	3878.4
ARIMA(1,1,2,)(2,1,2)	1927.6	1951.2	3878.8
ARIMA(1,1,3,)(1,1,1)	1929.2	1949.8	3879.1
ARIMA(0,1,2,)(2,1,1)	1931	1948.7	3879.7
ARIMA(1,1,2,)(2,1,1)	1929.9	1950.5	3880.4
ARIMA(1,1,3,)(1,1,3)	1927.3	1953.8	3881.1
ARIMA(1,1,2,)(3,1,0)	1930.4	1951	3881.4
ARIMA(0,1,2,)(3,1,1)	1930.4	1951.1	3881.5
ARIMA(0,1,2,)(3,1,0)	1932.4	1950.1	3882.4
ARIMA(0,1,3,)(1,1,2)	1931	1951.6	3882.6
ARIMA(1,1,1,)(3,1,2)	1929.6	1953.2	3882.8
ARIMA(1,1,1,)(3,1,3)	1929.3	1955.8	3885
ARIMA(2,1,3,)(1,1,3)	1927.7	1957.2	3885
ARIMA(1,1,2,)(3,1,1)	1930.8	1954.4	3885.3
ARIMA(1,1,3,)(1,1,2)	1931.1	1954.7	3885.9
ARIMA(0,1,2,)(1,1,1)	1935.8	1950.5	3886.2
ARIMA(1,1,1,)(2,1,2)	1933	1953.7	3886.7
ARIMA(2,1,2,)(1,1,2)	1931.6	1955.2	3886.8
ARIMA(1,1,2,)(1,1,1)	1934.7	1952.4	3887.2
ARIMA(2,1,2,)(1,1,3)	1930.9	1957.4	3888.3
ARIMA(0,1,1,)(2,1,2)	1935.4	1953.1	3888.4
ARIMA(0,1,2,)(1,1,3)	1935	1955.6	3890.6
ARIMA(2,1,3,)(3,1,2)	1929.3	1961.8	3891.1
ARIMA(0,1,1,)(3,1,0)	1938.3	1953.1	3891.4
ARIMA(0,1,1,)(2,1,0)	1940.2	1952	3892.2
ARIMA(0,1,2,)(1,1,2)	1937.3	1955	3892.4
ARIMA(1,1,2,)(1,1,2)	1936	1956.6	3892.6
ARIMA(1,1,1,)(3,1,0)	1938.2	1955.9	3894.1
ARIMA(1,1,1,)(2,1,0)	1939.9	1954.6	3894.5
ARIMA(1,1,1,)(2,1,1)	1938.6	1956.3	3894.9
ARIMA(0,1,1,)(1,1,1)	1941.9	1953.7	3895.5
ARIMA(1,1,1,)(3,1,1)	1938.3	1959	3897.3
ARIMA(0,1,1,)(2,1,1)	1941.3	1956.1	3897.4
ARIMA(1,1,1,)(1,1,1)	1941.4	1956.1	3897.6
ARIMA(1,1,1,)(1,1,3)	1940	1960.6	3900.6
ARIMA(0,1,1,)(3,1,1)	1941.7	1959.3	3901
ARIMA(3,1,0,)(3,1,2)	1937.6	1964.1	3901.7
ARIMA(0,1,1,)(1,1,2)	1945	1959.8	3904.8
ARIMA(0,1,1,)(1,1,3)	1944.2	1961.9	3906.2
ARIMA(3,1,0,)(3,1,3)	1941.1	1970.6	3911.6
ARIMA(1,1,1,)(1,1,2)	1947	1964.7	3911.8
ARIMA(3,1,1,)(1,1,0)	1951.7	1969.4	3921.1
ARIMA(2,1,0,)(3,1,2)	1951.1	1974.6	3925.7
ARIMA(3,1,2,)(1,1,0)	1952.7	1973.4	3926.1
ARIMA(3,1,3,)(1,1,0)	1953	1976.6	3929.5
ARIMA(3,1,0,)(2,1,3)	1952.2	1978.7	3930.9
ARIMA(3,1,1,)(0,1,2)	1956	1976.6	3932.6
ARIMA(2,1,0,)(3,1,3)	1953.8	1980.3	3934.1
ARIMA(3,1,1,)(0,1,3)	1955.3	1978.9	3934.2
ARIMA(3,1,0,)(3,1,1)	1955.4	1979	3934.3
ARIMA(3,1,0,)(2,1,2)	1955.4	1979	3934.4
ARIMA(2,1,1,)(1,1,0)	1960.3	1975	3935.3
ARIMA(3,1,0,)(1,1,3)	1957	1980.6	3937.6
ARIMA(2,1,2,)(0,1,2)	1958.6	1979.2	3937.8
ARIMA(2,1,2,)(1,1,0)	1960.8	1978.5	3939.3
ARIMA(0,1,3,)(1,1,0)	1962.8	1977.6	3940.4
ARIMA(3,1,2,)(0,1,3)	1956.9	1983.5	3940.4
ARIMA(2,1,2,)(0,1,3)	1958.6	1982.2	3940.7
ARIMA(2,1,1,)(0,1,2)	1962.5	1980.1	3942.6
ARIMA(2,1,3,)(0,1,2)	1959.5	1983.1	3942.7
ARIMA(3,1,3,)(0,1,2)	1958.4	1985	3943.4
ARIMA(2,1,3,)(0,1,3)	1958.5	1985.1	3943.6
ARIMA(3,1,1,)(0,1,1)	1963.7	1981.3	3945
ARIMA(3,1,2,)(0,1,2)	1961	1984.6	3945.5
ARIMA(2,1,3,)(1,1,0)	1962.8	1983.4	3946.2
ARIMA(2,1,1,)(0,1,3)	1963	1983.6	3946.5
ARIMA(3,1,3,)(0,1,3)	1958.9	1988.3	3947.2
ARIMA(1,1,2,)(1,1,0)	1967	1981.7	3948.7
ARIMA(3,1,0,)(1,1,2)	1965.3	1985.9	3951.2
ARIMA(3,1,0,)(2,1,1)	1965.5	1986.1	3951.6
ARIMA(3,1,2,)(0,1,1)	1965.5	1986.2	3951.7
ARIMA(3,1,0,)(1,1,1)	1968.1	1985.8	3953.8
ARIMA(2,1,0,)(2,1,3)	1965.3	1988.9	3954.2
ARIMA(3,1,3,)(0,1,1)	1965.4	1989	3954.3
ARIMA(2,1,3,)(0,1,1)	1966.9	1987.5	3954.4
ARIMA(1,1,3,)(1,1,0)	1968.8	1986.5	3955.3
ARIMA(2,1,1,)(0,1,1)	1970.9	1985.6	3956.5
ARIMA(3,1,0,)(2,1,0)	1969.4	1987.1	3956.5
ARIMA(0,1,1,)(1,1,0)	1973.9	1982.7	3956.6
ARIMA(2,1,0,)(2,1,2)	1968.5	1989.2	3957.7
ARIMA(3,1,0,)(3,1,0)	1969.5	1990.2	3959.7
ARIMA(0,1,2,)(1,1,0)	1974	1985.8	3959.8
ARIMA(1,1,0,)(3,1,2)	1970.1	1990.8	3960.9
ARIMA(2,1,3,)(3,1,1)	1966.2	1995.7	3961.8
ARIMA(2,1,0,)(1,1,3)	1970.7	1991.3	3962
ARIMA(1,1,1,)(1,1,0)	1975.8	1987.6	3963.5
ARIMA(1,1,0,)(3,1,3)	1970.5	1994.1	3964.7
ARIMA(0,1,3,)(0,1,3)	1972.5	1993.1	3965.6
ARIMA(0,1,3,)(0,1,2)	1974.4	1992.1	3966.4
ARIMA(0,1,2,)(0,1,2)	1975.9	1990.7	3966.6
ARIMA(1,1,3,)(0,1,3)	1971.6	1995.2	3966.7
ARIMA(2,1,0,)(3,1,1)	1973.4	1994	3967.4
ARIMA(0,1,2,)(0,1,3)	1975	1992.7	3967.7
ARIMA(1,1,2,)(0,1,3)	1973.7	1994.3	3968
ARIMA(1,1,3,)(0,1,2)	1973.7	1994.3	3968
ARIMA(1,1,2,)(0,1,2)	1975.4	1993.1	3968.4
ARIMA(0,1,1,)(0,1,3)	1978.9	1993.6	3972.5
ARIMA(2,1,0,)(2,1,1)	1978.3	1996	3974.2
ARIMA(2,1,0,)(2,1,0)	1980.8	1995.5	3976.3
ARIMA(1,1,1,)(0,1,3)	1979.3	1997	3976.4
ARIMA(0,1,3,)(0,1,1)	1981.8	1996.5	3978.2
ARIMA(0,1,2,)(0,1,1)	1983.9	1995.7	3979.6
ARIMA(1,1,3,)(0,1,1)	1981.7	1999.4	3981
ARIMA(1,1,2,)(0,1,1)	1983.2	1998	3981.2
ARIMA(1,1,1,)(0,1,2)	1983.3	1998	3981.3
ARIMA(2,1,0,)(1,1,1)	1983.4	1998.1	3981.6
ARIMA(2,1,0,)(1,1,2)	1982.2	1999.9	3982.1
ARIMA(0,1,1,)(0,1,2)	1985.4	1997.1	3982.5
ARIMA(1,1,0,)(2,1,2)	1983.1	2000.8	3983.9
ARIMA(2,1,0,)(3,1,0)	1983.1	2000.8	3983.9
ARIMA(2,1,2,)(0,1,1)	1984.4	2002.1	3986.4
ARIMA(3,1,0,)(0,1,2)	1986	2003.7	3989.7
ARIMA(1,1,1,)(0,1,1)	1990.1	2001.9	3992.1
ARIMA(0,1,1,)(0,1,1)	1991.7	2000.6	3992.3
ARIMA(3,1,0,)(0,1,3)	1986.5	2007.1	3993.6
ARIMA(1,1,0,)(2,1,3)	1986.9	2007.5	3994.4
ARIMA(1,1,0,)(1,1,3)	1988.5	2006.2	3994.8
ARIMA(1,1,0,)(3,1,1)	1991.2	2008.9	4000
ARIMA(3,1,0,)(0,1,1)	1994.3	2009.1	4003.4
ARIMA(1,1,0,)(1,1,2)	1998.1	2012.8	4010.9
ARIMA(1,1,0,)(2,1,1)	2000.7	2015.4	4016.1
ARIMA(2,1,0,)(0,1,2)	2001.4	2016.1	4017.5
ARIMA(1,1,0,)(2,1,0)	2003.6	2015.4	4019
ARIMA(1,1,0,)(1,1,1)	2004.5	2016.3	4020.8
ARIMA(2,1,0,)(0,1,3)	2001.9	2019.6	4021.6
ARIMA(1,1,0,)(3,1,0)	2005.8	2020.6	4026.4
ARIMA(3,1,0,)(1,1,0)	2007.2	2021.9	4029.1
ARIMA(1,1,0,)(0,1,3)	2020.2	2034.9	4055.1
ARIMA(1,1,0,)(0,1,2)	2022.6	2034.4	4056.9
ARIMA(2,1,0,)(1,1,0)	2024.9	2036.7	4061.5
ARIMA(1,1,0,)(0,1,1)	2030.5	2039.4	4069.9
ARIMA(1,1,0,)(1,1,0)	2039.4	2048.3	4087.7
ARIMA(2,1,0,)(0,1,1)	2046.6	2058.4	4105.1
