# Supplementary material for: Comparison of simulation and predictive efficacy for hemorrhagic fever with renal syndrome incidence in mainland China based on five time series models
Source: Front Public Health. 2024 Feb 29;12:1365942. doi: 10.3389/fpubh.2024.1365942 (PMC10941340; doi:10.3389/fpubh.2024.1365942)
Supplement: Supplementary file 2 [file Table_2.xlsx]

## Sheet: Sheet1
Dataset Description: Time: Time (month-year). Observed: Original time series data. Trend (13-term moving average): Trend of the original data. Seasonality: Seasonality of the original data. ARIMA_fit: Fitting results of the ARIMA model on the training set and test set. LSTM_fit: Fitting results of the LSTM model on the training set and test set. CNN_fit: Fitting results of the CNN model on the tr…
Table S2 The raw data and the data fitted by five time series models.
Time	Obeserved	Trend	Seasonality	ARIMA_fit	LSTM_fit	CNN_fit	NARX_fit	CNN-LSTM_fit
2009-01-01	749	757.917	30.7083	785.455
2009-02-01	619	757.917	-271.092	675.671
2009-03-01	547	757.917	-193.497	565.305
2009-04-01	608	757.917	-170.656	630.727
2009-05-01	749	757.917	24.9138	758.225
2009-06-01	1066	757.917	78.1527	1105.08	831.395	971.713	953.896	975.5
2009-07-01	720	757.917	-170.656	740.086	874.706	833.315	897.462	797.75
2009-08-01	440	738.167	-438.375	451.363	432.196	399.032	493.259	467.549
2009-09-01	380	723.458	-474.703	406.591	356.174	352.068	487.712	371.373
2009-10-01	776	714.875	-44.5917	874.688	758.89	706.564	628.92	706.421
2009-11-01	1516	705.208	987.433	1650.4	1630.96	1730.74	1640.23	1577.64
2009-12-01	1033	688.583	758.776	1095.6	1507.58	1247.89	977.911	1212.38
2010-01-01	533	673.083	30.7083	600.589	525.504	562.396	662.652	526.626
2010-02-01	361	664.917	-271.092	426.698	379.425	393.523	239.674	436.801
2010-03-01	452	658	-193.497	456.659	581.272	529.337	165.488	458.607
2010-04-01	497	662.667	-170.656	561.15	788.911	709.578	860.646	621.927
2010-05-01	628	701.75	24.9138	697.541	1035.22	776.071	896.132	648.25
2010-06-01	788	774.333	78.1527	894.892	544.395	693.857	1016.06	731.546
2010-07-01	626	838.042	-170.656	598.87	575.687	612.717	903.063	606.287
2010-08-01	338	868.833	-438.375	400.182	401.013	369.438	560.614	418.747
2010-09-01	316	883.292	-474.703	342.818	243.647	297.348	563.46	285.098
2010-10-01	952	895.167	-44.5917	897.895	624.386	642.586	926.177	795.003
2010-11-01	2278	911.208	987.433	2063.51	1933.19	2172.7	2038.82	2220.52
2010-12-01	2013	927.542	758.776	1874.45	1847.73	1805.01	1751.78	1924.72
2011-01-01	1082	935	30.7083	1180.5	1114.19	1093.02	553.464	1047.57
2011-02-01	551	940.417	-271.092	642	657.701	654.001	527.475	639.032
2011-03-01	609	946.5	-193.497	581.643	682.346	721.171	525.112	670.566
2011-04-01	625	949.292	-170.656	637.348	675.586	714.079	348.887	660.201
2011-05-01	885	949.167	24.9138	834.543	721.211	887.357	509.526	832.926
2011-06-01	923	946.167	78.1527	992.857	1241.16	1042.48	1126.53	938.827
2011-07-01	670	944.958	-170.656	694.469	664.052	641.63	626.171	656.093
2011-08-01	424	955.25	-438.375	418.404	453.763	359.871	496.867	438.198
2011-09-01	376	971.833	-474.703	402.634	367.167	414.227	379.98	415.392
2011-10-01	959	985.667	-44.5917	1016.53	836.256	799.706	729.799	784.853
2011-11-01	2268	994.417	987.433	2301.66	1938.35	2076.96	1971.8	2100.45
2011-12-01	1951	1002.04	758.776	1984.66	1886.94	1843.19	1850.05	1940.89
2012-01-01	1115	1011.04	30.7083	1094.85	1120.94	1104.83	1066.08	1080.61
2012-02-01	765	1015.96	-271.092	676.535	708.364	705.997	799.808	687.2
2012-03-01	793	1017.71	-193.497	770.487	848.146	868.394	765.526	858.585
2012-04-01	773	1032.54	-170.656	774.102	742.817	758.274	604.769	764.397
2012-05-01	947	1077.08	24.9138	978.77	826.399	968.017	785.765	942.665
2012-06-01	1044	1133.71	78.1527	1027.42	1093.87	1059.75	882.764	1012.36
2012-07-01	765	1173.25	-170.656	738.188	815.085	817.385	626.437	760.534
2012-08-01	447	1190.12	-438.375	491.444	541.632	457.132	377.813	487.272
2012-09-01	395	1202.12	-474.703	396.917	388.113	428.653	254.326	396.125
2012-10-01	1296	1223.5	-44.5917	1059.43	811.161	867.244	731.582	868.285
2012-11-01	3000	1251.79	987.433	2603.92	2351.01	2624.32	2596.67	2666.05
2012-12-01	2578	1276.25	758.776	2494	2126.14	2445.43	2418.22	2525.31
2013-01-01	1437	1296	30.7083	1547.14	1305.19	1387.28	1462.1	1322.74
2013-02-01	848	1312.79	-271.092	894.504	906.18	816.569	768.632	872.732
2013-03-01	998	1323.92	-193.497	710.954	957.486	970.455	969.048	981.769
2013-04-01	1081	1322.33	-170.656	932.29	1027.47	1074.78	1038.32	1045.07
2013-05-01	1318	1266.12	24.9138	1191.33	1007.83	1188.25	1186.72	1230.08
2013-06-01	1260	1173.62	78.1527	1369.03	1295.46	1214.37	1075.9	1226.99
2013-07-01	1023	1115.46	-170.656	771.368	962.417	897.848	848.914	975.655
2013-08-01	592	1101.42	-438.375	655.606	805.448	688.093	405.908	611.041
2013-09-01	517	1103	-474.703	444.461	532.913	583.407	229.069	503.741
2013-10-01	1136	1100.38	-44.5917	1073.72	743.993	771.82	684.108	916.471
2013-11-01	1811	1088.5	987.433	2233.57	1957.84	1915.73	1614.7	1803.41
2013-12-01	1547	1072.79	758.776	1335.79	1468	1478.43	1416.64	1457.69
2014-01-01	1072	1058.12	30.7083	910.534	977.903	945.083	1279.11	1015.6
2014-02-01	876	1048.21	-271.092	819.379	788.778	777.206	855.728	834.645
2014-03-01	1008	1047.21	-193.497	836.168	871.629	891.085	797.906	958.238
2014-04-01	1008	1038.92	-170.656	965.645	1140.54	1017.9	853.449	979.265
2014-05-01	1106	1026.71	24.9138	1054.94	1168.2	1043.68	698.861	1041.23
2014-06-01	1095	1020.04	78.1527	1197.87	906.915	1040.73	824.289	1044.41
2014-07-01	836	1013.83	-170.656	744.698	875.041	880.509	632.933	813.438
2014-08-01	541	1004.17	-438.375	444.498	656.392	649.087	366.597	568.044
2014-09-01	544	988.542	-474.703	434.717	491.349	541.724	48.8807	507.967
2014-10-01	910	971.917	-44.5917	1145.09	938.888	893.254	610.768	862.105
2014-11-01	1744	959.625	987.433	1895.45	1687.11	1635.79	1449.45	1519.96
2014-12-01	1454	954.917	758.776	1354.18	1571.42	1467.79	1281.1	1461.48
2015-01-01	1016	951	30.7083	823.145	890.748	925.872	904.581	981.046
2015-02-01	700	943.542	-271.092	708.995	727.007	698.361	560.102	704.058
2015-03-01	809	935.208	-193.497	848.342	704.746	737.308	603.146	776.075
2015-04-01	808	925.625	-170.656	853.011	1001.53	838.253	665.364	791.428
2015-05-01	1011	914.667	24.9138	942.952	1023.58	957.308	720.416	968.028
2015-06-01	1077	905.125	78.1527	1000.34	983.594	1003.51	817.478	1008.96
2015-07-01	760	898.208	-170.656	888.42	827.271	770.897	559.71	755.176
2015-08-01	438	893.083	-438.375	373.956	540.078	483.738	444.065	479.853
2015-09-01	447	888.083	-474.703	407.315	397.79	431.815	214.477	414.024
2015-10-01	777	880.875	-44.5917	928.613	889.481	909.83	558.158	847.292
2015-11-01	1614	868.708	987.433	1525.97	1538.63	1604.64	1475.07	1474.51
2015-12-01	1355	851.917	758.776	1416.33	1594.56	1360.62	1152.89	1384.15
2016-01-01	949	836.792	30.7083	850.535	804.068	805.047	857.394	830.837
2016-02-01	644	830.083	-271.092	651.5	658.334	630.765	426.09	648.542
2016-03-01	745	827.125	-193.497	839.079	641.396	641.89	528.932	709.576
2016-04-01	699	818.833	-170.656	748.801	994.112	816.989	516.041	772.76
2016-05-01	828	797.5	24.9138	876.935	925.196	882.238	731.077	875.012
2016-06-01	857	777.875	78.1527	802.659	838.702	850.537	880.36	834.92
2016-07-01	617	766.667	-170.656	709.328	658.285	673.737	591.296	658.289
2016-08-01	420	760.25	-438.375	352.46	441.742	419.918	485.44	437.955
2016-09-01	394	761.458	-474.703	456.116	367.507	460.289	439.6	459.831
2016-10-01	631	764.042	-44.5917	835.792	813.128	791.218	786.482	722.971
2016-11-01	1248	776.917	987.433	1782.2	1253.87	1322.48	1437.63	1185.24
2016-12-01	1250	798.333	758.776	1255.74	1374.17	1234.25	1022.67	1176.26
2017-01-01	785	816.792	30.7083	812.739	803.167	707.162	619.539	714.723
2017-02-01	654	824.458	-271.092	488.982	479.755	503.057	498.891	554.917
2017-03-01	764	822.542	-193.497	864.078	626.93	656.701	500.998	733.217
2017-04-01	742	826.625	-170.656	755.944	1122.45	891.174	459.867	765.871
2017-05-01	1094	864.375	24.9138	984.289	980.463	835.47	861.628	971.886
2017-06-01	1105	932.208	78.1527	1051.69	1063.67	1104.49	1078.45	1026.85
2017-07-01	812	984.292	-170.656	799.938	808.378	762.559	556.963	783.626
2017-08-01	409	998.417	-438.375	508.342	572.652	498.256	457.516	499.206
2017-09-01	359	1000.67	-474.703	390.985	370.845	388.223	225.32	359.405
2017-10-01	764	1014.29	-44.5917	798.359	729.26	837.022	783.793	856.048
2017-11-01	2021	1029.96	987.433	1856.82	1564.61	1785.67	1541.19	1703.96
2017-12-01	2105	1037.58	758.776	1880.93	2094.59	1872.47	1843.65	1936.44
2018-01-01	1180	1038.71	30.7083	1407.83	1110.64	1165.7	1118.54	1177.41
2018-02-01	598	1043.12	-271.092	773.857	662.493	641.223	592.518	585.165
2018-03-01	874	1047.5	-193.497	679.262	657.732	759.368	787.639	825.676
2018-04-01	959	1053.29	-170.656	849.486	1068.07	905.408	693.032	886.757
2018-05-01	1253	1067	24.9138	1177.54	1004.51	1141.96	956.016	1188.33
2018-06-01	1129	1058.12	78.1527	1210.78	1115.13	1066.81	975.945	1111.85
2018-07-01	815	1038.29	-170.656	758.457	815.367	735.947	679.356	769.492
2018-08-01	512	1039.79	-438.375	502.443	626.259	560.775	355.442	529.984
2018-09-01	361	1038.58	-474.703	435.857	497.647	517.412	133.755	497.858
2018-10-01	901	1022.17	-44.5917	733.94	554.06	693.821	493.829	743.252
2018-11-01	2213	998.333	987.433	1770.57	1852.2	1998.77	1918.01	2001.16
2018-12-01	1700	980.167	758.776	2037.33	2128.24	1936.67	1422.4	1938.64
2019-01-01	1109	970.417	30.7083	984.557	930.999	1032.16	1075.16	995.54
2019-02-01	705	961.542	-271.092	798.277	766.835	747.988	1683.85	720.17
2019-03-01	738	956.708	-193.497	796.492	767.752	782.949	623.048	730.174
2019-04-01	701	945.583	-170.656	782.55	749.207	766.038	520.12	755.371
2019-05-01	939	903.083	24.9138	1050.9	801.239	881.513	619.944	873.581
2019-06-01	1007	857.083	78.1527	1031.49	1223.51	1090.42	899.793	1011.38
2019-07-01	703	825.375	-170.656	713.108	762.886	759.951	516.595	728.414
2019-08-01	411	793.875	-438.375	376.286	481.914	387.672	320.919	454.822
2019-09-01	346	767.375	-474.703	343.554	367.377	409.136	151.12	403.137
2019-10-01	649	747.958	-44.5917	770.227	759.432	813.588	673.692	768.048
2019-11-01	1445	730.708	987.433	1705.81	1439.54	1514.91	1522.5	1334.13
2019-12-01	1364	712.625	758.776	1290.36	1641.62	1424.54	1285.43	1379.03
2020-01-01	684	696.75	30.7083	835.821	836.761	750.526	721.725	743.054
2020-02-01	374	684.333	-271.092	386.708	378.466	440.77	301.306	445.844
2020-03-01	433	679.167	-193.497	625.978	457.462	466.545	197.031	463.613
2020-04-01	540	676.5	-170.656	580.927	694.485	623.701	309.965	605.032
2020-05-01	686	689.542	24.9138	861.396	1001.98	868.145	1055.35	684.994
2020-06-01	826	708.167	78.1527	801.583	708.556	827.86	1039.9	851.186
2020-07-01	503	707.083	-170.656	606.449	592.797	583.621	789.331	580.075
2020-08-01	313	701.625	-438.375	269.506	293.793	277.684	542.261	304.197
2020-09-01	320	700.875	-474.703	260.672	276.026	375.918	544.383	396.848
2020-10-01	611	699.25	-44.5917	695.179	839.206	684.963	776.92	592.913
2020-11-01	1796	697.958	987.433	1514.21	1331.8	1395.55	1397.58	1500.3
2020-12-01	1460	693.667	758.776	1381.95	1816.09	1586.81	2038.82	1642.54
2021-01-01	562	687.917	30.7083	904.154	794.022	722.439	623.231	541.083
2021-02-01	365	684	-271.092	246.457	278.13	405.045	745.902	351.102
2021-03-01	424	680.375	-193.497	469.211	548.839	474.169	215.774	393.556
2021-04-01	510	681.958	-170.656	463.677	592.486	542.381	43.8186	522.974
2021-05-01	685	698.25	24.9138	693.871	966.073	734.782	967.591	693.942
2021-06-01	724	751	78.1527	780.247	662.49	804.572	1032.26	781.322
2021-07-01	467	799.375	-170.656	480.555	494.177	501.214	778.469	503.221
2021-08-01	255	807.042	-438.375	244.912	288.974	291.654	525.056	314.003
2021-09-01	291	802.25	-474.703	252.488	226.2	357.306	547.967	355.305
2021-10-01	678	791.542	-44.5917	537.534	861.446	724.01	914.245	648.112
2021-11-01	2120	778.667	987.433	1547.5	1430.01	1565.19	1766.62	1740.26
2021-12-01	2402	766.583	758.776	1389.46	1965.06	1765.11	2226.74	1884.62
2022-01-01	781	757.375	30.7083	606.209	1135.96	1234.47	643.907	1213.88
2022-02-01	330	753.917	-271.092	290.68	249.52	374.199	192.58	183.398
2022-03-01	344	749.5	-193.497	375.072	588.087	483.081	850.124	680.509
2022-04-01	333	734.333	-170.656	444.144	497.808	620.665	544.634	349.456
2022-05-01	553	671.708	24.9138	619.433	469.818	680.04	900.901	599.446
2022-06-01	566	541.917	78.1527	673.025	1030.04	1004.93	1026.17	1234.67
2022-07-01	404	439.667	-170.656	424.244	362.259	441.46	465.911	364.694
2022-08-01	235	416.167	-438.375	236.758	237.366	257.549	197.946	312.553
2022-09-01	205	415.583	-474.703	263.869	182.818	280.119	375.579	268.858
2022-10-01	400	413.833	-44.5917	615.979	577.374	529.91	793.009	489.867
2022-11-01	895	406.25	987.433	1837.19	971.18	887.228	1310.53	983.882
2022-12-01	512	391.458	758.776	1682.42	1177.47	1173.1	1054.92	1158.29
2023-01-01	217	380.583	30.7083	702.257	182.864	162.562	662.22	95.4263
2023-02-01	330	378.292	-271.092	366.468	136.28	220.283	407.617	219.664
2023-03-01	330	378.208	-193.497	451.727	850.82	533.588	432.897	502.402
2023-04-01	305	379.542	-170.656	514.73	897.098	769.001	509.22	510.001
2023-05-01	399	379.542	24.9138	742.123	333.643	415.406	610.884	465.572
2023-06-01	365	379.542	78.1527	732.188	358.808	373.27	735.121	421.307
2023-07-01	344	379.542	-170.656	469.462	239.914	333.562	382.615	292.279
2023-08-01	240	379.542	-438.375	256.328	238.652	314.601	279.396	354.578
2023-09-01	198	379.542	-474.703	267.563	173.699	240.503	291.424	220.967
2023-10-01	439	379.542	-44.5917	723.584	345.712	331.542	631.526	357.361
